# Supplementary material for: Neural Bases of Brand Reputation Effect on Extension Evaluation: An ERPs Study
Source: Front Neurosci. 2021 Aug 23;15:704459. doi: 10.3389/fnins.2021.704459 (PMC8419323; doi:10.3389/fnins.2021.704459)
Supplement: Supplementary file 1 [file Data_Sheet_1.ZIP]

Archive with 4 entries (4 files):
- Accept intensions.xlsx
- LPP data.xlsx
- P2 data.xlsx
- Reaction time.xlsx
