# Supplementary material for: Neural Bases of Brand Reputation Effect on Extension Evaluation: An ERPs Study
Source: Front Neurosci. 2021 Aug 23;15:704459. doi: 10.3389/fnins.2021.704459 (PMC8419323; doi:10.3389/fnins.2021.704459)
Supplement: Supplementary file 1 [file Data_Sheet_1.ZIP › Accept intensions.xlsx]

## Sheet: Sheet1
conditions	CSR-high fit	CSR-low fit	CA-high fit	CA-low fit
Subject-1	4.29167	3	4.33333	2.5625
Subject-2	4.95833	3.95833	3.74167	2.0625
Subject-3	4.4375	3.75	4.04167	2.20833
Subject-4	5	2.85417	4.91667	1.3125
Subject-5	4.08333	2.41667	4	2.60417
Subject-6	3.875	3.125	4.33333	2.02083
Subject-7	5	4.02083	4.97917	4.02083
Subject-8	5	4.95833	4.95833	3.33333
Subject-9	3.89583	2.77083	4.3125	2.10417
Subject-10	3.66667	2.75	4.89583	2.60417
Subject-11	4.97917	3.25	4.9375	3.08333
Subject-12	4.54167	2.45833	3.75	1.3125
Subject-13	4.1875	2.08333	4.04167	2.04167
Subject-14	3.77083	3.60417	4.125	3.3125
Subject-15	4.20833	3.66667	3.60417	3.04167
Subject-16	4.95833	2.79167	4.22917	1.85417
Subject-17	3.66667	2	3.60417	2
Subject-18	5	3.54167	5	2.04167
Subject-19	4.97917	3.95833	4.3125	3.125
Subject-20	4.91667	3.08333	4.0625	2.10417
