# Supplementary material for: Neural Bases of Brand Reputation Effect on Extension Evaluation: An ERPs Study
Source: Front Neurosci. 2021 Aug 23;15:704459. doi: 10.3389/fnins.2021.704459 (PMC8419323; doi:10.3389/fnins.2021.704459)
Supplement: Supplementary file 1 [file Data_Sheet_1.ZIP › LPP data.xlsx]

## Sheet: Sheet1
Conditions	CSR-high fit				High-fit goups					CSR-low fit				High-fit goups					CA-high fit				High-fit goups					CA-low fit				High-fit goups
electrode	C1	Cz	C2	CP1	CPz	CP2	P1	Pz	P2	C1	Cz	C2	CP1	CPz	CP2	P1	Pz	P2	C1	Cz	C2	CP1	CPz	CP2	P1	Pz	P2	C1	Cz	C2	CP1	CPz	CP2	P1	Pz	P2
Subject-1	-0.533269	0.171442	-0.845769	0.886923	0.251731	1.34894	1.54058	0.506923	0.190673	0.29125	0.104375	0.491071	1.06902	0.21375	2.07268	0.850357	0.146964	0.101071	-0.375833	-0.155	-0.651771	1.32823	-0.087604	0.487917	1.24656	0.659062	-0.129896	-0.8364	0.2837	-0.7251	1.234	0.3238	0.8584	1.7445	1.063	0.3309
Subject-2	-3.06257	-0.164997	-1.05948	-1.41659	0.988001	0.847302	1.83272	0.8589	-0.491409	-2.79557	0.818811	0.05918	-1.66929	1.45197	1.45712	0.929525	0.062899	0.512693	-2.49551	0.576289	-0.013615	-1.62182	1.22415	1.18795	1.05547	-0.527797	0.464532	-4.00485	1.54639	0.177812	-1.33513	2.70443	2.64011	3.905	1.60757	1.01383
Subject-3	1.34476	-0.023017	0.045299	2.63267	3.27018	0.816046	0.927675	1.00141	3.3225	0.640311	1.29395	2.72514	6.6163	4.4283	3.78424	2.93371	3.28717	5.11194	0.290372	-1.47062	-1.38989	0.447997	0.876367	-0.553381	0.645933	0.722631	1.6292	0.266764	0.001333	0.957604	3.44132	4.23719	2.73068	2.84733	2.75052	5.16817
Subject-4	-1.80828	1.62348	1.32259	2.00165	4.59391	3.34949	3.32349	4.2343	4.231	-0.734918	2.91076	1.52212	2.54881	4.8013	1.9363	2.96595	4.16844	3.80444	-0.973032	1.10499	1.21332	3.56743	3.43837	2.28281	3.61562	3.71717	4.40665	0.009959	2.4231	2.4799	3.25574	4.6885	4.41667	4.32612	5.12097	5.48183
Subject-5	-3.08803	-0.450012	-0.321036	0.190141	1.20961	1.71519	1.21126	3.09429	3.21752	-1.79865	1.26893	0.560266	0.949894	3.12651	3.23099	1.4976	4.83069	4.80539	-4.9784	-1.67002	-1.92698	-2.67821	-0.375977	0.104266	0.125841	1.11059	1.22519	-4.18965	-2.73247	-2.87642	-1.83285	-0.828591	-0.413991	0.424213	1.19078	1.3234
Subject-6	3.80404	5.20481	6.7839	5.46843	6.83544	8.03542	7.65846	6.64914	7.31384	4.79591	7.81325	12.5323	6.63459	7.65408	11.6439	8.52688	6.01723	6.45295	5.96373	7.91306	9.86669	7.81378	8.19886	9.71245	8.45727	6.57655	7.09215	5.1839	5.3821	8.60368	7.27432	6.23297	8.21253	8.42242	4.5251	4.87635
Subject-7	-0.987685	1.42654	4.204	4.29507	7.08054	7.15523	4.56806	5.99314	5.56781	-1.86216	0.59359	2.80223	3.26919	6.84054	6.90643	4.04297	5.5369	5.02651	-1.83466	-0.610995	3.90237	2.82782	4.03879	4.10123	2.67784	3.68193	3.38641	-3.94019	-2.35844	5.01652	2.26639	5.2645	5.29552	3.3285	4.66621	4.36678
Subject-8	2.00766	1.4923	4.2387	1.85049	1.12529	2.21312	1.05315	0.404854	1.94055	1.38776	0.499532	3.54673	1.3567	1.20311	1.90157	1.77365	2.31212	4.39362	1.47409	1.20159	4.04095	1.30151	1.13333	2.00464	1.61163	1.31323	3.64327	1.5029	0.949527	5.13504	1.54299	1.92719	3.26246	1.64893	2.60918	4.42232
Subject-9	-1.27707	-1.60213	-2.34164	-0.984443	-3.27463	-1.73408	0.223165	-0.154912	-3.73841	2.69825	2.1943	1.69954	2.72969	2.1395	3.04218	3.37229	3.1785	1.25647	2.68536	2.02765	1.90997	1.44172	0.769495	1.29692	1.41541	0.62038	-0.763873	2.18742	1.27201	0.005547	1.92233	1.40104	0.908846	2.30856	1.66772	-0.727997
Subject-10	6.37859	6.38474	5.49214	7.29248	4.31166	3.75551	3.30523	3.84469	3.59294	1.90601	3.63403	2.67426	3.08944	1.28458	1.51466	0.096974	1.04036	1.15048	7.3882	8.74578	7.7326	8.73019	6.42235	6.23712	5.04394	5.88364	5.72044	-2.04093	-1.98256	-2.54993	0.371143	-2.78697	-2.40595	-2.64229	-2.38893	-2.56615
Subject-11	0.739068	2.20463	2.36517	2.0309	3.24579	1.68599	0.53617	2.87192	1.7307	-0.086972	1.24027	1.16802	1.71335	3.32691	3.72309	1.27512	3.14684	3.00302	-1.7943	-0.631226	-0.570683	0.006728	1.44469	0.517279	2.08866	1.83027	0.907782	0.244292	1.49607	1.95399	0.981441	3.07286	2.85777	0.766141	2.95393	2.28048
Subject-12	-2.49293	-0.911399	0.065761	-0.620187	0.225665	0.848507	0.89039	1.55173	2.27417	0.673599	1.20873	1.83428	0.575964	0.837041	2.28341	1.01378	1.2278	1.7457	-2.15602	0.038498	1.52379	-1.42299	0.672422	2.81542	1.83267	2.33025	3.20035	0.023255	0.12988	0.949444	-0.563727	0.280663	1.38019	1.25666	0.992332	1.9526
Subject-13	5.24104	2.20744	2.74815	2.42254	5.37479	4.17176	8.28143	3.68477	5.60207	3.56217	1.3168	2.60586	2.16812	6.8119	4.75014	9.83489	4.31834	6.07562	0.76065	-2.3781	-0.294193	-0.519938	3.7189	2.20201	4.8174	1.12593	2.63593	0.966179	-2.13544	-0.769812	-2.09616	1.41878	1.99832	6.3565	1.31575	3.04359
Subject-14	-3.06339	8.50052	7.87143	0.980303	6.19912	6.52627	-0.444898	8.25097	4.66613	-3.46823	9.81949	9.30543	0.740724	6.91039	7.49643	-0.601461	9.1568	5.64553	0.098033	6.64964	6.15884	0.004163	4.47229	4.75323	-1.74706	4.18238	2.7937	2.15399	5.01487	4.61227	-0.573026	2.5397	2.89898	-1.8091	3.5304	1.49039
Subject-15	-11.6215	2.38692	0.697552	1.35218	0.397291	2.92762	6.8655	4.24873	4.92347	-10.6506	3.80267	1.25247	2.6178	1.91192	3.28998	8.78376	4.43737	4.8882	-9.63918	1.13201	0.718531	1.15449	-0.127343	2.51252	5.99144	3.62708	3.86379	-9.90037	0.987452	-0.228168	0.589414	0.12859	1.45118	6.83404	3.44468	3.97976
Subject-16	0.129736	-0.236868	0.00449	0.25737	-0.312274	0.440016	1.11945	1.57394	0.634342	0.592156	0.589925	-0.01873	0.716627	0.588363	0.399268	0.983895	1.2343	0.404328	0.705958	0.618821	0.601175	0.64588	-0.026368	0.213965	0.516818	1.23728	0.23197	-0.443012	-1.12873	-0.449164	-0.35194	-1.36111	-0.143493	-0.08938	0.546642	0.238287
Subject-17	1.14107	2.27776	5.46788	2.38114	4.98477	5.20467	2.40802	3.02191	3.8332	0.936185	1.73305	5.32724	3.96477	6.29308	6.12594	4.35377	5.30762	5.53061	1.27167	1.36563	7.14234	3.79451	6.86159	7.38818	4.97835	5.87502	6.76263	0.52407	-0.415789	3.83911	3.29154	5.45385	4.89257	4.2438	5.17895	5.18777
Subject-18	8.45543	10.5072	10.7559	8.89131	7.40591	10.7497	8.67426	6.54026	10.7298	9.51762	13.158	13.0133	9.67013	8.38327	12.7992	10.511	7.3835	12.7988	10.0003	14.0146	12.5425	10.3502	7.70591	12.2832	8.15026	6.92083	12.3615	5.64546	8.11336	8.72775	6.25368	5.61732	8.78081	6.77581	4.99913	8.78269
Subject-19	6.28881	3.22782	0.143568	3.7179	4.51896	0.786905	0.707121	3.25239	-0.273399	6.35675	4.21493	0.940579	3.37881	4.16657	0.719967	1.03357	2.40612	-0.102992	7.18994	6.83159	0.934738	3.48549	4.05776	0.547448	0.185895	0.539323	-0.727563	8.53964	-1.66185	-1.9244	5.40413	5.71951	1.23795	4.32004	6.76285	2.28641
Subject-20	1.46511	4.83117	3.69635	4.82747	1.61479	2.05366	2.14828	2.15979	1.94109	1.38633	3.33464	2.78244	6.10254	3.22233	4.70709	4.95869	5.33946	5.24808	1.30723	1.882	2.31168	3.53094	1.10855	2.48754	1.13982	1.91557	1.61479	1.59734	1.31108	1.79905	5.52241	4.26335	2.57436	3.84662	4.19513	3.08239
