# Supplementary material for: Neural Bases of Brand Reputation Effect on Extension Evaluation: An ERPs Study
Source: Front Neurosci. 2021 Aug 23;15:704459. doi: 10.3389/fnins.2021.704459 (PMC8419323; doi:10.3389/fnins.2021.704459)
Supplement: Supplementary file 1 [file Data_Sheet_1.ZIP › P2 data.xlsx]

## Sheet: Sheet1
Conditions	CSR-high fit				High-fit goups					CSR-low fit				High-fit goups					CA-high fit				High-fit goups					CA-low fit				High-fit goups
electrode	FC1	FCz	FC2	C1	Cz	C2	CP1	CPz	CP2	FC1	FCz	FC2	C1	Cz	C2	CP1	CPz	CP2	FC1	FCz	FC2	C1	Cz	C2	CP1	CPz	CP2	FC1	FCz	FC2	C1	Cz	C2	CP1	CPz	CP2
Subject-1	0.086527	-0.568686	2.25987	-0.885972	0.380353	3.00174	0.420415	0.555078	0.326596	-0.063448	-1.08858	1.90372	-1.86048	0.28561	3.43668	0.262935	0.358581	0.440612	-0.065757	-0.168333	-1.41634	-1.64069	-1.51813	0.172365	0.653944	-1.27812	-1.08376	-0.603787	-1.20013	0.964872	-1.28173	0.43224	1.93346	0.55833	0.349938	0.418336
Subject-2	3.16387	1.45364	5.71284	0.094708	-0.356285	-0.041676	-2.01947	-1.62783	-1.61861	2.81694	1.29531	4.58324	0.334431	-0.014783	0.203945	-1.55726	-1.20499	-1.2071	2.5731	1.11136	5.10873	-0.20074	0.225683	0.504567	-2.06197	-1.08229	-1.08956	1.75228	0.838675	2.88897	-0.128599	-0.031036	-0.15682	-1.27131	-0.899914	-0.921881
Subject-3	4.09314	3.5476	3.35739	3.31052	3.73297	3.29809	3.38703	3.93953	2.16837	4.24869	3.41892	3.1968	2.77287	3.07557	3.01889	5.12211	3.02418	2.30724	5.978	5.20214	4.60854	4.66369	4.2972	3.38586	3.7655	3.29906	2.09243	4.03975	3.49056	3.5401	2.3992	2.80316	2.50455	2.74656	2.75664	1.67824
Subject-4	4.55565	4.89496	4.88954	2.47108	4.08453	4.23475	3.08229	4.73502	4.44926	7.02077	8.30406	6.09609	3.4579	5.583	5.02819	3.70748	5.54917	4.22221	4.76698	4.51062	3.79198	2.36526	3.37347	2.64088	3.40447	3.97876	2.66557	4.68221	4.93409	5.23544	3.74968	4.48221	4.24362	4.22918	5.00662	4.69117
Subject-5	-2.15155	-1.847	-1.65	-1.39924	-0.119124	-0.683596	-0.579538	-0.17607	0.113271	-2.70164	-3.33999	-1.5854	-1.23084	-0.579312	-0.746245	-0.619543	0.101122	0.625018	-3.33339	-2.87015	-2.6312	-2.47234	-1.5847	-2.38276	-1.44565	-1.00645	-0.77119	-1.57474	-0.717795	-0.268671	-1.14877	-0.694021	-0.9979	-0.99166	-0.977253	-0.506362
Subject-6	5.28518	5.7823	3.76213	6.20122	7.55116	7.07471	7.26724	7.7705	6.13266	7.60246	7.58462	3.72124	7.24273	8.75829	8.76309	7.01093	7.58563	6.75093	10.4252	10.2426	6.65573	9.09617	10.8061	9.14791	8.40078	8.92272	6.76546	7.69902	7.87033	5.27615	7.03605	7.98082	7.12079	6.25602	6.74809	5.55351
Subject-7	2.55214	6.35122	5.27672	2.98758	5.8499	3.3123	5.05451	5.4347	5.37585	1.93275	4.15282	2.60046	1.83215	3.23102	1.1652	2.86604	3.54495	3.47506	3.03064	5.1518	3.95793	3.51521	4.82852	2.46261	4.95184	5.01904	5.1	1.04636	3.00704	2.74786	1.77679	2.78207	2.47127	3.50464	3.55525	3.53108
Subject-8	1.479	1.45219	1.83902	0.402942	0.570541	2.44413	0.316517	0.062872	1.21271	1.3267	1.24301	1.18705	1.18384	1.50434	2.1835	1.00405	1.39248	2.01634	2.16901	2.00704	1.63447	1.62938	1.92573	1.31641	1.44753	1.30053	1.57246	1.49461	1.49894	1.79981	1.20934	1.75448	3.33855	1.02401	1.47046	2.53922
Subject-9	4.15251	3.37403	4.4155	3.10231	3.15139	3.86418	2.85595	2.26547	2.67151	4.45368	4.42683	5.60569	5.3387	4.73827	4.82747	4.28875	4.35957	4.31283	7.25533	6.31961	6.48569	5.51479	5.10818	5.4309	3.3849	3.16861	2.92112	2.41139	2.59491	2.93493	3.76087	3.24461	2.85343	3.30415	3.76788	2.60334
Subject-10	7.96774	8.14429	7.40213	6.89566	7.68984	7.19995	4.15407	1.32102	1.10073	5.03161	5.62559	5.55017	6.43826	7.61863	6.88139	4.10238	2.30091	2.4768	8.28847	9.18131	7.85649	7.53156	8.50929	7.92092	4.80673	2.43071	2.25819	4.5703	4.40896	3.46468	3.48047	3.73382	3.29712	2.58247	-0.637191	-0.453841
Subject-11	0.813437	1.8077	1.33485	0.545658	1.40803	1.42311	0.364801	0.676418	0.55096	1.51755	1.2773	0.759054	0.485893	1.09918	0.94575	0.597347	-0.030157	0.735062	1.28773	-0.239292	-0.346503	-0.565173	-0.336318	-0.563869	-0.651711	-1.08093	-1.14778	0.420925	0.065875	0.503216	0.047654	0.333403	0.405863	-0.288099	-0.004064	0.436194
Subject-12	-0.149103	-0.542309	-1.81472	0.229891	0.631209	0.673112	0.67879	0.498203	0.699092	1.98212	1.833	0.642445	2.28545	1.72454	1.62771	1.80602	1.16158	1.27885	0.263907	-0.28811	-1.30834	0.419723	0.691889	0.87885	0.14868	0.694261	1.06128	0.708245	0.385305	-0.899152	0.874856	0.642642	0.694947	0.041186	0.491925	0.841844
Subject-13	8.93799	7.86393	8.30759	9.92783	7.93394	7.59912	8.07009	8.96428	7.65338	4.85944	4.85119	4.00805	6.74784	5.50354	5.76851	5.25885	7.24355	6.20469	3.19122	3.07275	3.77708	4.18729	2.94043	3.73532	3.1364	5.30992	4.66205	4.77072	2.79829	3.70451	5.69629	3.48833	3.93095	3.83572	5.08939	5.35473
Subject-14	-1.92691	0.467917	5.51376	-4.32995	6.76187	6.3181	2.09447	5.6911	5.66928	-0.922596	0.727295	4.93264	-2.96385	5.98386	5.73084	3.11312	4.74226	4.71518	-2.26914	0.166958	4.66829	-3.92039	5.45955	5.09282	1.35009	4.51617	4.53638	-2.05267	0.076023	4.75676	-3.76496	5.9054	5.51516	1.40671	4.65181	4.52056
Subject-15	5.37586	2.9195	3.04926	-0.272238	3.50152	2.41905	2.3222	2.07229	1.46616	6.73219	5.22313	6.4962	-0.808438	5.16959	3.90793	3.1336	3.60319	2.10445	5.52833	3.55017	5.28034	-1.68131	4.03172	3.53774	2.41083	2.74782	2.26967	5.92511	4.61788	4.9715	-0.543356	4.28831	3.33533	2.38379	2.9948	1.48961
Subject-16	1.35782	2.60768	3.32727	1.73696	2.65372	2.27218	1.46764	1.77677	1.08555	0.717665	0.101487	1.42519	0.653129	0.692001	0.603722	0.465505	0.173371	0.259925	1.87936	3.02892	3.01292	2.20223	2.91358	2.25628	1.83643	1.93758	0.846002	0.992747	1.05356	1.93425	0.815893	0.759791	0.730557	0.70021	-0.009418	0.16215
Subject-17	-1.08304	-1.25068	-1.06052	-0.93883	-1.18488	-0.182429	0.905441	0.460427	0.197964	1.77099	1.34579	0.950177	1.52567	1.37414	1.89111	3.89358	3.08985	3.04408	-2.6396	-2.40116	-0.813038	-0.914561	-1.89453	0.970727	1.27949	1.29402	1.95646	-1.01042	-1.22319	-0.403497	-0.348576	-1.29799	-0.33267	1.8191	0.867816	0.755256
Subject-18	10.7995	12.9621	11.2553	10.3325	12.5769	10.3789	9.06062	5.25042	10.0605	13.2073	14.8784	13.1972	12.1415	14.8642	11.2748	10.7207	5.48135	10.6039	12.3098	14.4309	12.4945	11.676	14.7287	11.2301	10.2031	5.33724	10.6769	10.3324	11.5473	9.94926	10.4218	11.3298	8.93414	9.32299	4.77126	8.60938
Subject-19	4.79289	7.03867	3.31087	4.48967	6.53099	2.2731	2.40338	3.41295	1.60789	3.94546	6.27283	4.30712	3.80315	6.2645	2.46867	1.52517	2.16429	1.22985	5.46491	8.2691	4.60405	4.62993	7.79005	2.98004	1.68921	2.66056	1.778	3.26912	5.41012	3.15994	4.42062	5.68068	1.88491	2.45751	3.33572	2.4876
Subject-20	2.45366	4.38655	4.26453	1.85093	3.57311	3.24079	1.6681	0.896735	0.578889	0.167406	2.51856	2.63444	1.29126	3.40677	3.08495	1.26955	0.221055	1.04962	4.55453	4.58505	4.70313	1.91296	3.3136	3.31508	0.631539	0.033202	0.107606	3.28158	4.47788	3.68449	1.13091	2.03661	2.43248	0.502955	0.47701	-0.329072
