# Supplementary material for: Neural Bases of Brand Reputation Effect on Extension Evaluation: An ERPs Study
Source: Front Neurosci. 2021 Aug 23;15:704459. doi: 10.3389/fnins.2021.704459 (PMC8419323; doi:10.3389/fnins.2021.704459)
Supplement: Supplementary file 1 [file Data_Sheet_1.ZIP › Reaction time.xlsx]

## Sheet: Sheet1
conditions	CSR-high fit	CSR-low fit	CA-high fit	CA-low fit
Subject-1	1029.04	1476.56	1268.25	1462.35
Subject-2	788.354	1044.79	658.875	1031.65
Subject-3	850.375	925.938	744.979	984.417
Subject-4	1086.38	1142.25	1055.42	1284.5
Subject-5	973.646	1190.67	1082.98	1210.52
Subject-6	1826.75	2085.56	1649.48	2568.6
Subject-7	963.021	1093.31	985.875	1159.98
Subject-8	808.875	1144.27	1030.12	1659.12
Subject-9	3050.44	3347.62	2677.94	2997.17
Subject-10	1052.19	1054.19	703.521	1092.1
Subject-11	1059.15	1799.77	1037.27	2202.94
Subject-12	919.333	1281.54	919.75	1094.98
Subject-13	753.771	861.083	634.542	610.354
Subject-14	1197.75	1279.73	1142.29	1204.33
Subject-15	993.104	1196.94	953.583	1037.21
Subject-16	649.542	849.812	872.979	961.125
Subject-17	937.167	1272.33	914.167	1283.83
Subject-18	1011.65	1419.58	1084.17	1193.06
Subject-19	1252.81	1366.83	1222.54	1636.06
Subject-20	1239.62	1669.67	1324.15	1566.54
